# Supplementary material for: Distinct MicroRNA Expression Signatures of Porcine Induced Pluripotent Stem Cells under Mouse and Human ESC Culture Conditions
Source: PLoS One. 2016 Jul 6;11(7):e0158655. doi: 10.1371/journal.pone.0158655 (PMC4934789; doi:10.1371/journal.pone.0158655)
Supplement: S1 File — (XLSX) [file pone.0158655.s002.xlsx]

## Sheet: Sheet1
Cell lines	pEF-1	pEF-1	hpiPSCs-1	hpiPSCs-2	mpiPSCs-1	mpiPSCs-2
Clean reads	23212457	22957468	22991444	23638274	26357188	19892053
Mapping reads	20485837	16649688	21819959	18694933	22928923	18490239
Ratio	0.8825	0.7252	0.949	0.7909	0.8699	0.9295
Unque mapped reads	8565900	7766137	6382675	7025646	6689084	5662450
Tpm>1	168	160	160	157	169	170
Tpm>10	126	118	107	109	117	118
Reads>1	210	220	208	216	226	208
