# Supplementary material for: Distinct MicroRNA Expression Signatures of Porcine Induced Pluripotent Stem Cells under Mouse and Human ESC Culture Conditions
Source: PLoS One. 2016 Jul 6;11(7):e0158655. doi: 10.1371/journal.pone.0158655 (PMC4934789; doi:10.1371/journal.pone.0158655)
Supplement: S2 File — (XLSX) [file pone.0158655.s003.xlsx]

## Sheet: differential expressed miRNAs 
									log2FoldChange	padj
								ssc-miR-219b-3p	12.7753	1.78429e-46
								ssc-miR-371-5p	11.2629	8.40662e-37
								ssc-miR-218b	5.99315	3.62327e-35
								ssc-miR-432-5p	5.56147	3.46666e-27
								ssc-miR-138	3.79775	5.32372e-06
								ssc-miR-432-3p	3.5189	0.0562238
								ssc-miR-105-2	3.44528	0.0684899
								ssc-miR-874	3.39446	2.80678e-06
								ssc-miR-100	3.29847	4.40548e-12
								ssc-miR-9-1	3.28242	0.0968848
								ssc-miR-105-1	2.99548	0.1308
								ssc-miR-146b	2.98076	1.51472e-10
								ssc-miR-551a	2.95002	0.0104584
								ssc-miR-935	2.88118	0.0692589
								ssc-miR-99a	2.78428	1.30671e-08
								ssc-miR-92b-3p	2.75761	4.80593e-10
								ssc-miR-1468	2.68475	0.143291
								ssc-miR-452	2.47067	0.000487044
								ssc-miR-137	2.42948	0.0209244
								ssc-miR-149	2.02494	0.125344
								ssc-miR-335	2.00848	0.00976667
								ssc-miR-92b-5p	1.91765	1.34423e-05
								ssc-miR-195	1.86747	5.78655e-06
								ssc-miR-219a	1.75519	0.000178679
								ssc-miR-497	1.59354	4.5615e-05
								ssc-miR-20b	1.51931	0.00589143
								ssc-miR-708-5p	1.4985	0.0797586
								ssc-miR-106a	1.34419	0.00921932
								ssc-miR-128	1.29539	0.0104584
								ssc-miR-221-3p	1.2795	0.00256094
								ssc-miR-221-5p	1.24975	0.00157575
								ssc-miR-92a	1.21501	0.0506565
								ssc-miR-361-5p	1.19437	0.0384475
								ssc-miR-493-5p	1.18835	0.0384475
								ssc-miR-363	1.01631	0.0562238
								ssc-miR-30e-3p	0.889067	0.0914717
								ssc-miR-20a	0.788466	0.0869508
								ssc-miR-181c	0.770876	0.0985839
								ssc-miR-125b	0.765167	0.143291
								ssc-miR-181d-5p	0.712301	0.11251
								ssc-miR-186	-0.633497	0.143291
								ssc-miR-1839-5p	-0.668809	0.144254
								ssc-miR-98	-0.775892	0.0684899
								ssc-miR-296-3p	-0.854199	0.0849864
								ssc-miR-10a-5p	-0.940899	0.0228883
								ssc-miR-145-3p	-1.00094	0.0857286
								ssc-miR-143-3p	-1.01366	0.00750907
								ssc-miR-2320-3p	-1.08889	0.0679668
								ssc-miR-7137-5p	-1.17142	0.0797586
								ssc-miR-362	-1.26063	0.0201018
								ssc-miR-122	-1.3809	0.0291668
								ssc-miR-193a-3p	-1.50819	0.0291668
								ssc-miR-143-5p	-1.55406	9.62015e-05
								ssc-miR-27b-5p	-1.57726	0.00459788
								ssc-miR-9843-3p	-1.76103	0.00924158
								ssc-miR-9810-3p	-1.87052	0.00157575
								ssc-miR-142-5p	-1.87351	4.88447e-05
								ssc-miR-10b	-1.93469	4.5615e-05
								ssc-miR-217	-2.00484	0.000710595
								ssc-miR-204	-2.10741	0.110208
								ssc-miR-129a-3p	-2.1356	0.0291668
								ssc-miR-216	-2.15229	0.00185704
								ssc-miR-193a-5p	-2.40662	0.000700638
								ssc-miR-182	-2.50545	0.00141343
								ssc-miR-96-5p	-2.5244	0.00924158
								ssc-miR-504	-2.55693	0.000562924
								ssc-miR-183	-2.65203	0.00126213
								ssc-miR-9858-5p	-2.81625	0.0256907
								ssc-miR-365-5p	-3.15876	3.25267e-08
								ssc-miR-187	-3.64179	2.80678e-06
								ssc-miR-7857-3p	-3.89192	8.38759e-14
